# Supplementary material for: Earlier relapse detection after allogeneic haematopoietic stem cell transplantation by chimerism assays: Digital PCR versus quantitative real-time PCR of insertion/deletion polymorphisms
Source: PLoS One. 2019 Feb 22;14(2):e0212708. doi: 10.1371/journal.pone.0212708 (PMC6386495; doi:10.1371/journal.pone.0212708)
Supplement: S1 Table — Follow-up analysis by qPCR and dPCR was carried out using the same host-specific marker. (XLSX) [file pone.0212708.s001.xlsx]

## Sheet: Hoja1
			Patient ID		Time after alloSCT (days)	qPCR (%)	dPCR (%)
			Patient 1
					14 d	12	13.76
					27 d	0.3	0.458
					39 d	0.15	0.216
					56 d	0.3	0.252
					63 d	0.2	0.19
					84 d	1	0.904
					95 d	0.75	0.9
					102 d	1.5	1.776
					109 d	1.5	1.728
					116 d	3	7.1
					118 d	17	16.76
			Patient 2
					32 d	0.5	0.396
					39 d	0.7	0.505
					48 d	0.9	0.68
					54 d	1	0.677
					71 d	5	5.1
					78 d	7.5	6.89
					83 d	10	6.94
					92 d	9	4.28
					112 d	3	1.51
					127 d	0.1	0
			Patient 3
					317 d	0	0
					345 d	0	0
					373 d	0	0.138
					408 d	0	0.048
					457 d	0	0.03
					492 d	0	0.0096
					562 d	0.1	0.07
					596 d	90	66.68
					627 d	0.1	0.026
					634 d	0.05	0.064
			Patient 4
					18 d	0.4	1.128
					39 d	0.02	0.0104
					86 d	0.05	0.1814
					105 d	0.02	0.0526
					147 d	0	0
					190 d	0	0.0344
					203 d	0	0.222
					224 d	0.2	0.684
					252 d	5	6.136
					274 d	60	89.36
			Patient 5
					17 d	5	6.68
					41 d	1	2.36
					61 d	2	2.78
					76 d	2	2.836
					96 d	3	4.29
					111 d	3	4.42
					124 d	5	7.62
					145 d	5	10.24
					152 d	15	17.5
					161 d	24	46.78
			Patient 6
					1313 d	0.4	0.934
					1327 d	0.4	0.282
					1335 d	0.6	0.138
					1341 d	0.5	0.166
					1361 d	0.4	0.294
					1370 d	0.3	0.492
					1377 d	1.5	1.566
					1385 d	5	4.06
					1393 d	45	48.86
			Patient 7
					216 d	0.05	0.294
					226 d	0.05	0.328
					230 d	0.2	0.174
					248 d	0.3	0.376
					261 d	0.3	0.538
					265 d	0.25	0.93
					272 d	0.25	0.548
					286 d	0.5	1.026
					297 d	5	8.14
					300 d	45	80.88
			Patient 8
					89 d	5	14.56
					98 d	1	1.93
					102 d	1.3	3.31
					108 d	10	24.14
					112 d	15	29.55
					129 d	4	10.5
					136 d	0.2	0.763
					146 d	0.4	0.207
					151 d	0.2	0.401
					165 d	0	0.254
			Patient 9
					18 d	0.7	0.3
					24 d	0.25	0.128
					32 d	0	0.0146
					47 d	0	0.0136
					59 d	0.4	0.1
					73 d	0.3	0.38
					89 d	0.2	0.028
					94 d	0.05	0.086
					123 d	0.2	0.112
					134 d	0	0.032
			Patient 10
					295 d	1	0.73
					357 d	0.15	0.155
					420 d	0.1	0.1
					455 d	0.1	0.168
					631 d	0.1	0.099
					664 d	0.1	0.117
					694 d	0.02	0.07
					747 d	0.1	0.086
					756 d	23	10.8
			Patient 11
					92 d	0.03	0.066
					114 d	0.04	0.078
					126 d	0.02	0.022
					153 d	0	0.024
					167 d	0.05	0.024
					182 d	0.05	0.052
					212 d	0.05	0.112
					233 d	0.4	0.36
					258 d	2	2.4
					262 d	13	13.56
			Patient 12
					24 d	1.5	2.13
					35 d	3	3.22
					43 d	5	2.86
					50 d	2.5	2.223
					57 d	3	2.518
					65 d	1.5	1.397
					74 d	1	0.696
					79 d	0.5	0.654
					87 d	0.5	0.2979
					94 d	0.2	0.1831
			Patient 13
					20 d	7	8.48
					32 d	3	6.72
					35 d	8	6.74
					42 d	5	6.82
					56 d	2.5	4.2
					62 d	3	2.72
					68 d	0.8	9.12
					83 d	0.05	0.2
					101 d	0.03	0.08
					117 d	0.02	0.32
			Patient 14
					224 d	0	0.118
					239 d	0	0.056
					271 d	0.05	0.106
					280 d	0.5	0.426
					287 d	0.5	0.56
					300 d	1.5	1.74
					306 d	4	4.32
					312 d	6	0.656
					350 d	2	2.26
					363 d	50	45.8
			Patient 15
					14 d	1.6	1.48
					21 d	2	3.56
					31 d	6	4.142
					38 d	NV	NV
					42 d	2	3.92
					55 d	2	2.096
					62 d	3	5.56
					80 d	8	10.186
					86 d	80	80.58
			Patient 16
					14 d	3.5	9.6
					21 d	0.2	0.25
					29 d	0.15	0.092
					40 d	0.05	0.046
					62 d	0.1	0.16
					78 d	0.8	1.005
					97 d	12	5.586
					103 d	45	21.088
			Patient 17
					60 d	0.5929	0.87
					84 d	4.506	5.37
					95 d	8.209	9.38
					111 d	9.279	10.19
					137 d	0.0718	0.013
			Patient 18
					55 d	0.1918	0.05
					61 d	0.0833	0.1
					91 d	0.7635	4.08
					128 d	72.94	90
			Patient 19
					63 d	0	0.2
					152 d	0	0.08
					177 d	0	0.16
					196 d	11.447	5.06
			Patient 20
					14 d	0.0969	0.18
					21 d	0.0232	0.05
					34 d	0.0408	0.07
					68 d	0.0356	0.02
			Patient 21
					317 d	0.048	0.07
					361 d	0.0286	0.03
					408 d	0.0219	0.04
					449 d	0.0608	0.11
					506 d	4.09	4.17
			Patient 22
					26 d	0.00918	0.02
					40 d	0.0362	0.02
					59 d	0.1288	0.27
					61 d	0.29315	0.23
					73 d	2.635	3.58
			Patient 23
					23 d	6.794	6.87
					49 d	1.884	1.43
					105 d	0.9514	0.85
					138 d	1.1356	1.32
					152 d	1.1164	1.78
					180 d	1.8113	1.25
			Patient 24
					50 d	0.5	1.34
					62 d	1	2.61
					76 d	1.5	3.326
					90 d	0.7	1.538
					100 d	1.01	2.116
					128 d	0.5389	0.794
					148 d	0.7791	0.692
					176 d	0.4306	0.526
					204 d	NV	NV
					246 d	NV	NV
			Patient 25
					315 d	0.05	1.42
					359 d	0.04	0.074
					386 d	0.04	0.115
					421 d	0.06	0.0932
					434 d	0.1	0.112
					447 d	0.08	0.138
					489 d	0.3	0.346
					534 d	28	27.12
			Patient 26
					45 d	0.03	0.144
					52 d	0.03	0.154
					70 d	0.03	0.096
					78 d	0.2	0.344
					86 d	0.5	0.438
					97 d	1.2	0.884
			Patient 27
					53 d	0	0
					60 d	0	0.032
					75 d	0.4	0.186
					91 d	0.8	0.68
					106 d	3	1.66
					117 d	3.4	1.84
					138 d	24	13.12
			Patient 28
					200 d	0	0.056
					203 d	0	0.074
					210 d	0	0.34
					229 d	0.06	0.08
					259 d	0.4	0.56
		Note: NV-	Not valuable because of the poor quality of the samples
